# Supplementary material for: The Swine Erysipelas Vaccine SER-ME Effectively Protects Pigs against Challenge with the Erysipelothrix rhusiopathiae M203/I257 SpaA-Type Variant
Source: Vet Sci. 2022 Jul 26;9(8):382. doi: 10.3390/vetsci9080382 (PMC9332197; doi:10.3390/vetsci9080382)
Supplement: Supplementary file 1 [file vetsci-09-00382-s001.zip]

Archive with 1 entries (1 files):
- vetsci-1808733-supplementary.pdf
